# Supplementary material for: Comparative Analysis of Flavonoid Metabolites in Foxtail Millet (Setaria italica) with Different Eating Quality
Source: Life (Basel). 2021 Jun 18;11(6):578. doi: 10.3390/life11060578 (PMC8235519; doi:10.3390/life11060578)
Supplement: Supplementary file 1 [file life-11-00578-s001.zip › Table S1.xlsx]

## Sheet: Sheet1
Table S1. Color parameter values of different foxtail millet varieties
Species Name	L	a	b	CCI
DBQ	53.49±0.17a	7.30±0.10b	35.94±0.37b	3.80±0.05d
NMB	64.11±0.60e	4.27±0.09a	28.68±0.20a	2.32±0.06a
YG1	60.18±0.37c	7.96±0.04c	43.67±0.38c	3.03±0.02b
QZH	62.22±0.15d	8.35±0.08d	44.78±0.11d	3.00±0.02b
JG21	58.48±0.19b	9.52±0.22e	45.94±0.45e	3.54±0.08c
Note: Each value represents the average ± standard deviation (SD) of three independently repeated samples.
