# Supplementary material for: Comparative Analysis of Flavonoid Metabolites in Foxtail Millet (Setaria italica) with Different Eating Quality
Source: Life (Basel). 2021 Jun 18;11(6):578. doi: 10.3390/life11060578 (PMC8235519; doi:10.3390/life11060578)
Supplement: Supplementary file 1 [file life-11-00578-s001.zip › Table S2.xlsx]

## Sheet: Sheet1
Table S2. A list of the 116 flavonoid metabolites detected in the five foxtail millet varieties
Index	Compounds	Class	NMB-1	NMB-2	NMB-3	DBQ-1	DBQ-2	DBQ-3	JG21-1	JG21-2	JG21-3	QZH-1	QZH-2	QZH-3	YG1-1	YG1-2	YG1-3	VIP	Fold_Change	LogFC
pme3263	2'-Hydroxydaidzein	Isoflavone	20000	23700	29900	93800	86500	89200	17000	15200	18200	16100	20200	18900	105000	109000	101000	0.337332	0.817254	-0.291143
pmf0057	4,2',4',6'-Tetrahydroxychalcone	Flavone	8390	14200	17500	8850	13900	15600	16800	27500	26100	16000	19200	13400	6000	3500	6370	0.030812	1.14627	0.196946
pmf0058	4',5,7-Trihydroxyflavanone	Flavanone	10600	16200	20100	9840	15500	18000	19300	31600	28600	16600	15700	14000	7840	7386.91	6960	0.0249776	1.09328	0.128668
pmc1990	4'-Hydroxy-5,7-dimethoxyflavanone	Flavanone	3060000	2800000	4870000	2350000	2430000	3120000	2600000	2530000	4360000	4220000	2650000	2580000	2470000	2.6157e+06	2770000	0.0652914	0.958873	-0.0605885
pmf0265	5,7-Dihydroxychromone	Flavonoid	5830	6300	6590	3970	4820	4510	4060	3710	3960	5960	7340	6900	9	9	9	1.07164	0.665355	-0.587804
pmf0011	Apigenin 6,8-C-diglucoside	Flavone	121000	104000	114000	5710	4630	6930	18200	17500	17100	16300	18200	18000	77800	81500	79700	0.103952	0.644268	-0.634267
pmb0605	Apigenin 7-O-glucoside (Cosmosiin)	Flavone	17700	16100	12800	9	9	9	9	9	9	9	9	9	9	9	9	1.72009	0.00115813	-9.75399
pma1108	Apigenin C-glucoside	Flavone	8210	6260	7310	14700	12100	12500	17800	16000	14000	12300	12600	17700	15500	19700	15900	0.66251	1.54442	0.627068
pme3473	Butin	Flavone	8720	15000	18500	10600	13600	18400	18100	30700	25900	15800	14000	10100	4950	3610	6130	0.185246	1.01619	0.0231718
pmb0693	C-hexosyl-apigenin C-pentoside	Flavone	66900	64100	64200	7562.97	6950	8230	13400	15900	11400	4730	7180	6770	48200	53500	56100	0.244948	0.664333	-0.590022
pmb0608	Chrysoeriol O-malonylhexoside	Flavone	25400	34400	33000	49900	30600	35000	194000	182000	205000	239000	270000	220000	252000	300000	212000	1.55847	6.63786	2.73072
pmb2957	Cyanidin O-syringic acid	Anthocyanins	17800	18000	16500	7530	7000	7440	10100	9230	8920	7680	7730	6720	4590	5900	4690	0.583127	0.588483	-0.764926
pma6371	di-C,C-hexosyl-luteolin	Flavone	32900	28000	28500	19600	13300	16000	163000	168000	176000	150000	159000	164000	67200	87600	79600	1.4567	5.85394	2.54941
pme1521	Dihydroquercetin (Taxifolin)	Flavonol	4932.18	5430	4480	9150	34356.2	129000	14020	10400	18900	9	9	9	9	9	9	2.00544	0.154343	-2.69578
pmb3894	Di-O-methylquercetin	Flavonol	8010000	6660000	8100000	16600000	15200000	16500000	4910000	4200000	4510000	4840000	5190000	5350000	18800000	19500000	19700000	0.375279	0.816097	-0.293188
pme2247	Ellagic acid	Polyphenol	91500	81000	80500	102000	109000	130000	88800	87100	74500	81500	96100	105000	87000	89800	108000	0.16611	0.917845	-0.123677
pme1580	Eriodictyol	Flavanone	9	9	9	9	9	9	4774.41	4850	4700	5220	4530	4862.78	9	9	9	1.89822	357.583	8.48213
pmf0279	Gossypitrin	Flavonoid	14900	8360	11900	12500	6450	17200	8615.97	10500	7070	10000	14500	18800	13700	14500	24800	0.157124	1.1451	0.195478
pme1598	Hesperetin 5-O-glucoside	Flavanone	9	9	9	7640	3550	8140	14600	8420	11087.5	9	9	9	7540	10100	6450	0.616367	2.00529	1.00381
pme0002	Hesperetin 7-O-neohesperidoside (Neohesperidin)	Flavanone	48700	53600	48300	9670	11800	9020	16000	26000	19300	20500	18700	13600	67500	68900	71400	0.233558	1.18505	0.244943
pme1611	Isohemiphloin	Flavone	1990	2850	3610	3260	4590	7070	5710	4090	7440	3990	6230	4600	4370	6700	4450	0.479947	1.3573	0.440735
pmf0208	Isoquercitroside	Flavonoid	8180	7848.27	7530	13423.9	10600	17000	12528.4	14400	10900	9720	7820	15200	34200	25300	17200	0.445265	1.52022	0.604278
pmf0375	Isorhamnetin 3-O-glucoside	Flavonoid	45400	50000	40800	58700	46900	40400	78700	61700	89400	43600	49200	32900	159000	164000	119000	0.579248	1.88401	0.913804
pmf0234	Isoschaftoside	Flavonoid	150000	146000	155000	9150	12300	16400	28100	22100	27800	20600	21200	20000	129000	136000	143000	0.0264042	0.747059	-0.420705
pme0374	Isovitexin	Flavone	74600	71600	82300	199000	165000	194000	228000	208000	205000	171000	161000	164000	158000	184000	169000	0.562919	1.39691	0.482235
pme3267	Kaempferol 3-O-galactoside (Trifolin)	Flavonol	2130	3920	3730	64100	52500	71000	43600	41900	43100	26300	25600	23600	52000	45800	47500	0.751852	1.18013	0.238941
pme1622	Kaempferol 3-O-glucoside (Astragalin)	Flavonol	3540	5090	5650	88000	78600	97700	70400	70800	68900	39800	40600	38600	70000	89800	77000	0.829797	1.35425	0.437493
pme1605	Kaempferol 3-O-robinobioside (Biorobin)	Flavonol	14800	14800	16000	9	9	9	9	9	9	9	9	9	12700	15900	17900	0.515075	0.680211	-0.555945
pme0369	Kaempferol 3-O-rutinoside (Nicotiflorin)	Flavonol	18200	14900	19200	9	9	9	9	9	9	9	9	9	17600	17900	21500	0.507505	0.726891	-0.46019
pme1500	Kumatakenin	Flavonol	9590	9150	11000	9	9	9	9	9	9	9	9	9	9	9	9	1.66884	0.00181409	-9.10654
pme0089	Luteolin	Flavone	9	9	9	9	9	9	4165.14	5490	3160	9	9	9	9	9	9	1.04943	158.878	7.31178
pma6496	Luteolin 6-C-glucoside	Flavone	9	9	9	10900	14100	12397.2	10900	9730	8670	7050	6030	11100	9140	10800	8570	1.5666	1.46055	0.546515
pme2457	Luteolin 7-O-glucoside (Cynaroside)	Flavone	4820	2880	3450	84100	67300	85300	72500	55700	55300	30700	32200	34400	75100	76500	59800	0.835733	1.32392	0.404815
pmb3024	Luteolin C-hexoside	Flavone	4200	3110	3340	12700	18400	15286.6	14200	15200	11600	7890	11200	11300	15700	16600	15100	0.594679	1.38847	0.473491
pmf0179	Narcissoside	Flavonoid	9	9	9	5310	4995.7	4700	9	9	9	9	9	9	9	9	9	1.57943	0.00359217	-8.12093
pme0376	Naringenin	Flavanone	8870	12700	10613.6	9080	16600	18800	18900	32500	26400	16000	12712.2	10100	5990	5944.83	5900	0.00785375	1.16915	0.225461
pme0371	Naringenin 7-O-glucoside (Prunin)	Flavanone	9	9	9	9	9	9	5500	5500	6260	9	9	9	9	9	9	1.07712	213.753	7.7398
pme2957	Naringenin chalcone	Flavanone	11900	13300	21000	10100	15500	15400	28500	28500	28500	16400	17400	10800	5670	4890	5770	0.0852618	1.1195	0.162849
pme1824	Protocatechuic acid	Polyphenol	329000	383000	435000	864000	718000	811000	311000	225000	286000	182000	173000	156000	416000	460000	413000	0.779183	0.493785	-1.01804
pme2478	Protocatechuic aldehyde	Polyphenol	10700	12300	10700	13700	10800	13300	8390	6340	8700	5070	5590	4560	6910	8160	7410	0.790228	0.569977	-0.811025
pmf0151	Quercetin	Flavonoid	9	9	9	9	9	9	2179.91	2160	2200	9	9	9	9	9	9	0.993087	81.4063	6.34707
pme3211	Quercetin 3-O-glucoside (Isotrifoliin)	Flavonol	9	9	9	10200	11691	13400	6596.3	5480	7940	2820	4900	3790	11000	10500	9330	1.43958	1.17704	0.235168
pme0197	Quercetin 3-O-rutinoside (Rutin)	Flavonol	1538.96	1240	1910	3185.28	2670	3800	8180	7290	10300	1970	1830	1898.71	75600	39300	54507.6	1.02298	9.33598	3.2228
pmf0548	Schaftoside	Flavonoid	343000	340000	333000	23900	29200	38300	64400	64600	60600	29400	28100	27100	170000	188000	179000	0.311164	0.488351	-1.03401
pmb0569	Syringetin 5-O-hexoside	Flavone	9	9	9	9	9	9	9	9	9	9	9	9	6260	6476.26	6700	1.07973	240.621	7.91062
pmb3052	Tricin 4'-O-β-guaiacylglycerol	Flavone	201000	176000	188085	16600	12300	10400	12100	17200	15900	9260	12100	9170	37300	34113.9	31200	0.800716	0.196722	-2.34577
pmb0712	Tricin 5-O-hexosyl-O-hexoside	Flavone	163000	162000	141000	26100	30000	33200	56400	59700	49700	20300	16100	15700	46700	52500	49500	0.58301	0.440122	-1.18402
pmb0736	Tricin 7-O-hexoside	Flavone	1900000	1780000	1650000	2700000	2370000	2180000	3250000	3430000	3340000	2550000	2590000	2330000	3190000	3200000	2820000	0.59613	1.41494	0.500745
pmb0713	Tricin 7-O-hexosyl-O-hexoside	Flavone	180000	125000	128000	25300	28700	32100	52600	47600	46900	16400	17000	14300	46900	48300	43700	0.610292	0.428562	-1.22242
pmb0716	Tricin di-O-hexoside	Flavone	515000	615000	487000	140000	147000	135000	143000	143000	173000	99000	102000	95500	289000	289000	275000	0.537772	0.525911	-0.927108
pmb3031	Tricin O-glycerol	Flavone	101000	84100	140000	1920	1780	1740	2710	2320	2170	2100	3150	1780	8180	10500	7140	0.868957	0.0807769	-3.62991
pmb3032	Tricin O-malonyl rhamnoside	Flavone	54500	47000	50611.3	3910	2690	2480	3390	4410	4400	3170	3510	2610	10700	9943.24	9240	0.68651	0.212473	-2.23465
pmb0720	Tricin O-malonylhexoside	Flavone	1230000	1290000	1110000	309000	299000	248000	890000	743000	936000	583000	616000	546000	518000	612000	465000	0.102363	0.878139	-0.187478
pma6558	Velutin	Flavone	10700	15200	13400	9	9	9	9	9	9	9	9	9	9	9	9	1.70119	0.0013731	-9.50835
pmf0381	Vicenin-3	Flavonoid	236000	234000	226000	11700	18000	21700	43600	37100	38800	14100	17500	12200	91000	108000	87200	0.380629	0.400945	-1.31852
pme3227	Vitexin 2''-O-beta-L-rhamnoside	Flavone	9	9	9	16000	19100	19100	9	9	9	9	9	9	9	9	9	1.73346	0.000995814	-9.97184
pme3288	3,7-Di-O-methylquercetin	Flavonol	75600	82000	75100	9020	7420	9900	9	9	9	9	9	9	6840	7470	7730	2.34363	0.0568612	-4.13641
pmb0322	3’,4’,5’-Tricetin O-rutinoside	Flavone	16900	17900	14200	16300	14900	12500	11200	10700	10600	12300	10700	9730	11000	11700	10600	0.617565	0.708594	-0.496969
pmf0109	3-O-Acetylpinobanksin	Flavonoid	12200	18400	22300	9	9	9	30200	24500	30500	16400	17300	16844	9	9	9	0.575558	1.71017	0.774137
pmb0645	6-C-hexosyl-hesperetin O-hexoside	Flavone	23800	21700	26300	11800	15000	9590	96100	93800	93900	96700	94400	108000	52400	60600	58900	1.37387	4.65108	2.21756
pmf0458	6-Gingerol	Polyphenol	1120000	1400000	1510000	2130000	3150000	3140000	546000	541000	588000	675000	562000	849000	3080000	3270000	3200000	0.555578	0.712771	-0.488489
pmb0639	8-C-hexosyl-apigenin O-hexosyl-O-hexoside	Flavone	4540	3680	4640	11600	13600	8790	12000	11100	15100	7950	10700	8450	6050	4510	4360	0.211573	1.14152	0.19095
pmb0618	8-C-hexosyl-hesperetin O-hexoside	Flavone	9	9	9	9	9	9	9	9	9	9	9	9	2580	3660	4910	1.02932	138.321	7.11188
pma6389	Ayanin	Flavonol	5390	3710	5650	8460	9110	9030	9730	7840	7560	8530	7360	9460	8390	10600	12200	0.46553	1.31673	0.396956
pma6647	C-hexosyl-chrysoeriol O-hexoside	Flavone	9	9	9	9322.02	11000	7900	9	9	9	19700	14400	12600	23200	25300	25800	0.678749	2.85619	1.51409
pmb0622	C-hexosyl-luteolin O-hexoside	Flavone	3290	2700	2880	4700	2900	3530	12000	12700	12800	12800	13400	12000	17400	21300	21500	1.37152	4.53	2.17951
pme0363	Chrysoeriol	Flavone	26700	23300	18600	74300	109000	59400	46400	51427.6	57000	52200	47500	49794.6	141000	149000	144945	0.542211	1.58318	0.662827
pmb0607	Chrysoeriol 7-O-hexoside	Flavone	148000	126000	135000	658000	493000	484000	738000	766000	763000	875000	945000	732000	2610000	2690000	2380000	1.20753	4.07665	2.02738
pmb0600	Chrysoeriol 7-O-rutinoside	Flavone	9	9	9	15500	8930	9960	9	9	9	9	9	9	9	9	9	1.67438	0.00156899	-9.31595
pmb0701	Chrysoeriol 8-C-hexoside	Flavone	9	9	9	9	9	9	9	9	9	6840	5010	6420	9	9	9	1.05641	226.222	7.8216
pmb2976	Chrysoeriol C-pentosyl-O-hexosyl-O-hexoside	Flavone	9	9	9	9	9	9	5020	3850	4980	4770	4190	4430	9	9	9	1.88858	336.63	8.39502
pmb0603	Chrysoeriol O-hexosyl-O-hexoside	Flavone	9	9	9	9	9	9	9	9	9	4110	4300	2460	8610	9940	9200	1.91377	477.123	8.89822
pma1087	C-pentosyl-C-hexosyl-apigenin	Flavone	168000	152000	169000	10500	11800	11900	30000	30500	36400	15400	21100	18900	93300	99100	100000	0.0864376	0.566641	-0.819493
pma6518	C-pentosyl-chrysoeriol 7-O-feruloylhexoside	Flavone	5080	4470	7910	9	9	9	9	9	9	9	9	9	9	9	9	1.60035	0.00308801	-8.33911
pme0355	Daidzein	Isoflavone	5460	6940	7070	5530	5750	8120	5830	3970	4690	6920	5500	7550	4580	7020	8350	0.159081	0.933196	-0.0997478
pmb0653	di-C,C-hexosyl-apigenin	Flavone	9	9	9	162000	158000	163000	13500	12600	11700	15000	13100	11300	11500	9780	12300	1.01994	0.152897	-2.70937
pme2898	Dihydromyricetin	Flavonol	15300	11700	12700	15700	13200	11200	5247.8	4740	5810	15500	12878.3	10700	17734.1	17000	18500	0.262762	0.903176	-0.14692
pmb0835	Gallocatechin-gallocatechin	Polyphenol	13200	12100	11800	8910	6960	8040	18000	16800	19100	10500	10300	9580	14400	18100	15100	0.528231	1.44108	0.527146
pmf0277	Gossypol	Polyphenol	321000	312000	287000	288000	254000	238000	331000	403000	352000	357000	364000	345000	275000	229000	234000	0.220338	1.13333	0.180572
pmf0274	Herbacetin	Flavonoid	1590	1740	2660	1590	1940	1980	9	9	9	9	9	9	2540	3670	2680	1.65537	0.518493	-0.947604
pme2950	Hesperetin 7-rutinoside (Hesperidin)	Flavanone	59900	58700	57100	15400	12400	15500	17200	15400	15000	19000	20000	17800	73900	64300	71400	0.0489858	0.95586	-0.0651288
pme3461	Homoeriodictyol	Flavanone	5320	6250	8110	7140	6050	6440	7030	7220	9120	5600	6880	5600	7110	8060	7960	0.185043	1.09523	0.131229
pmf0204	Hyperoside	Flavonoid	9	9	9	19200	11700	15700	16021.9	15100	17000	8550	8539.99	8530	32000	27000	21400	1.71885	2.2039	1.14006
pmb0595	Isorhamnetin 5-O-hexoside	Flavonol	46900	53900	39800	59700	49100	43900	67600	58400	82200	43300	48800	45400	144000	151000	109000	0.541227	1.70406	0.768974
pmb3013	Isorhamnetin O-acetyl-hexoside	Flavonol	12200	10800	10600	5690	3520	3130	10400	12200	11000	9000	9070	5890	5030	6260	4930	0.194275	1.07067	0.0985164
pma6639	Isorhamnetin O-hexoside	Flavonol	43800	45500	34600	60600	54100	45900	74700	61100	76700	55800	53100	42000	143000	160000	128000	0.639433	1.86151	0.896474
pme2493	Kaempferol 3,7-dirhamnoside (Kaempferitrin)	Flavonol	7980	9790	10600	15300	5950	9000	6570	4940	9810	7720	7760	12700	11200	10100	13500	0.0621047	0.958717	-0.0608228
pme3237	Liquiritigenin	Flavanone	7190	7930	7980	8990	9280	9920	8400	6550	7200	9960	7760	9820	8690	7780	6340	0.142881	0.942354	-0.0856591
pme0088	Luteolin	Flavone	3330	4090	3660	2750	3110	3530	4209.39	4700	3770	2800	5160	4590	2650	3490	2440	0.121108	1.1011	0.138951
pmb0588	Luteolin 3',7-di-O-glucoside	Flavone	4820000	4870000	4960000	3010000	2380000	2630000	22800000	25000000	27100000	22300000	26400000	25000000	11400000	13800000	13200000	1.43701	5.49919	2.45922
pmb0665	Luteolin 8-C-hexosyl-O-hexoside	Flavone	11900	9120	9100	23600	6700	8670	19500	19300	12100	11000	12100	12700	11000	9820	10393.3	0.281003	1.13777	0.186215
pma0214	methylQuercetin O-hexoside	Flavonol	20233.6	23000	17800	22200	16500	10500	21200	24700	22800	21300	18700	13100	46600	60500	44100	0.505757	1.65104	0.723374
pme1478	Myricetin	Flavonol	6390	7440	6610	9	9	9	6900	9520	10500	5250	6300	6440	9	9	9	0.500752	1.46372	0.549642
pme1518	Nobiletin	Flavone	24700	22900	22200	9690	8150	10100	35100	35800	31900	23200	22592	22000	30600	18300	22600	0.693377	1.65127	0.723572
pmf0247	Orientin	Flavonoid	9	9	9	7210	11300	9026.24	8990	8575.44	8180	6410	8760	6140	9800	13300	9850	1.64069	1.93508	0.95239
pmf0614	Peonidin 3, 5-diglucoside chloride	Anthocyanins	10000	9520	8740	3420	2330	3580	3880	5030	5250	2280	2200	2540	3420	2870	2440	0.586493	0.53046	-0.914684
pmf0617	Peonidin 3-sophoroside-5-glucoside.	Anthocyanins	13400	12300	12100	7410	6050	6990	9270	11100	11700	4520	4630	5060	6720	7030	5780	0.38457	0.75319	-0.408914
pme0431	Procyanidin A1	Proanthocyanidins	9100	9370	10200	5040	6310	5639.36	9	9	9	9	9	9	5563.04	5940	5210	2.01449	0.244813	-2.03025
pme0433	Procyanidin A2	Proanthocyanidins	9750	9320.54	8910	9	9	9	9	9	9	9	9	9	9	9	9	1.6616	0.00192805	-9.01864
pme0361	Quercetin 3-alpha-L-arabinofuranoside (Avicularin)	Flavonol	7250	7730	13100	20100	8570	14200	8488.45	9620	7490	10500	9690	12100	12500	8740	14200	0.118757	0.876941	-0.189448
pme3129	Quercetin 4'-O-glucoside (Spiraeoside)	Flavonol	5850	5640	6480	9	9	9	5470	5690	5600	5440	4310	4020	9	9	9	0.431162	1.13193	0.178784
pmb0711	Quercetin 7-O-rutinoside	Flavonol	14400	7330	8240	5643.14	3860	8250	34800	33000	33600	6140	10200	9400	223000	156000	186515	1.14777	9.67603	3.27441
pme1662	sakuranetin	Flavone	9	9	9	9	9	9	4050	6900	7200	9	9	9	9	9	9	1.07811	224.741	7.81212
pma0760	Selgin O-malonylhexoside	Flavone	22200	30500	23600	8220	11500	4940	20200	22700	24800	20200	16700	14800	15200	12400	11700	0.236934	1.04794	0.0675558
pme3401	Syringetin	Flavonol	83000	101000	90600	43200	42100	46900	14900	18000	14200	13700	14600	15300	29700	31000	30300	1.15787	0.297771	-1.74772
pmb0602	Syringetin 7-O-hexoside	Flavone	5650	6386.94	7220	5260	4270	5410	9	9	9	9	9	9	6170	7530	6816.16	1.88292	0.401014	-1.31828
pme1550	Tangeretin	Flavone	22900	23900	20000	9590	8620	11100	36200	39900	35400	24800	31500	23900	32600	19300	21600	0.783435	1.83956	0.87936
pma0795	Tricetin O-malonylhexoside	Flavone	9	9	9	9	9	9	5960	5240	4990	6230	8770	6570	9900	10900	9540	2.94147	840.741	9.71552
pmb0277	Tricin	Flavone	800000	522000	646220	734000	818000	543000	417000	749000	524000	279000	280000	279500	463000	505000	283000	0.663507	0.620116	-0.689391
pmb0745	Tricin 4'-O-syringyl alcohol	Flavone	19500	12900	44500	3240	5070	2720	12800	12400	10600	4910	5370	4020	10300	14500	12220.9	0.00748542	0.660532	-0.598299
pmb3042	Tricin 5-O-hexoside	Flavone	6310	6890	5130	9	9	9	2830	4470	2830	9	9	9	3100	2670	2460	0.293607	0.667756	-0.582607
pmb3044	Tricin di-O-hexoside	Flavone	193000	206000	208000	65000	50000	54300	61600	57000	66400	36800	39100	40200	101000	102000	98300	0.564466	0.517326	-0.950855
pmb3053	Tricin O-eudesmic acid	Flavone	79200	68800	109000	30800	36000	32000	14500	17300	17300	13600	16300	13900	36200	36000	32900	0.949919	0.370995	-1.43053
pma6586	Tricin O-glycerylhexoside	Flavone	18400	10700	14500	9	9	9	9	9	9	9	9	9	5585.67	5370	5810	0.664171	0.257022	-1.96003
pma0779	Tricin O-rhamnosyl-O-malonylhexoside	Flavone	25800	23700	25500	32700	34500	31900	44900	46000	53100	53900	48500	38700	48700	45400	42500	0.750703	1.61478	0.691338
pme2977	Troxerutin (Trihydroxyethyl rutin)	Flavonol	903000	726000	780000	672000	704000	983000	721000	706000	571000	702000	778000	928000	727000	786000	853000	0.121062	0.946868	-0.0787648
