# Supplementary material for: Comparative Analysis of Flavonoid Metabolites in Foxtail Millet (Setaria italica) with Different Eating Quality
Source: Life (Basel). 2021 Jun 18;11(6):578. doi: 10.3390/life11060578 (PMC8235519; doi:10.3390/life11060578)
Supplement: Supplementary file 1 [file life-11-00578-s001.zip › Table S3.xlsx]

## Sheet: Sheet1
Table S3. A list of the 33 differential flavonoid metabolites between high and poor eating quality varieties
Index	Compounds	Class	NMB-1	NMB-2	NMB-3	DBQ-1	DBQ-2	DBQ-3	JG21-1	JG21-2	JG21-3	QZH-1	QZH-2	QZH-3	YG1-1	YG1-2	YG1-3	VIP	Fold_Change	LogFC	type	kegg_map
pmb0605	Apigenin 7-O-glucoside (Cosmosiin)	Flavone	17700	16100	12800	9	9	9	9	9	9	9	9	9	9	9	9	1.72009	0.00115813	-9.75399	down	ko00944
pmb0608	Chrysoeriol O-malonylhexoside	Flavone	25400	34400	33000	49900	30600	35000	194000	182000	205000	239000	270000	220000	252000	300000	212000	1.55847	6.63786	2.73072	up	--
pma6371	di-C,C-hexosyl-luteolin	Flavone	32900	28000	28500	19600	13300	16000	163000	168000	176000	150000	159000	164000	67200	87600	79600	1.4567	5.85394	2.54941	up	--
pme1521	Dihydroquercetin (Taxifolin)	Flavonol	4932.18	5430	4480	9150	34356.2	129000	14020	10400	18900	9	9	9	9	9	9	2.00544	0.154343	-2.69578	down	ko00941
pme1580	Eriodictyol	Flavanone	9	9	9	9	9	9	4774.41	4850	4700	5220	4530	4862.78	9	9	9	1.89822	357.583	8.48213	up	ko00941
pme1500	Kumatakenin	Flavonol	9590	9150	11000	9	9	9	9	9	9	9	9	9	9	9	9	1.66884	0.00181409	-9.10654	down	--
pme0089	Luteolin	Flavone	9	9	9	9	9	9	4165.14	5490	3160	9	9	9	9	9	9	1.04943	158.878	7.31178	up	ko00941,ko00944
pmf0179	Narcissoside	Flavonoid	9	9	9	5310	4995.7	4700	9	9	9	9	9	9	9	9	9	1.57943	0.00359217	-8.12093	down	--
pme0371	Naringenin 7-O-glucoside (Prunin)	Flavanone	9	9	9	9	9	9	5500	5500	6260	9	9	9	9	9	9	1.07712	213.753	7.7398	up	ko00941
pme0197	Quercetin 3-O-rutinoside (Rutin)	Flavonol	1538.96	1240	1910	3185.28	2670	3800	8180	7290	10300	1970	1830	1898.71	75600	39300	54507.6	1.02298	9.33598	3.2228	up	ko00944
pmb0569	Syringetin 5-O-hexoside	Flavone	9	9	9	9	9	9	9	9	9	9	9	9	6260	6476.26	6700	1.07973	240.621	7.91062	up	--
pma6558	Velutin	Flavone	10700	15200	13400	9	9	9	9	9	9	9	9	9	9	9	9	1.70119	0.0013731	-9.50835	down	--
pme3227	Vitexin 2''-O-beta-L-rhamnoside	Flavone	9	9	9	16000	19100	19100	9	9	9	9	9	9	9	9	9	1.73346	0.000995814	-9.97184	down	ko00944
pme3288	3,7-Di-O-methylquercetin	Flavonol	75600	82000	75100	9020	7420	9900	9	9	9	9	9	9	6840	7470	7730	2.34363	0.0568612	-4.13641	down	ko00944
pmb0645	6-C-hexosyl-hesperetin O-hexoside	Flavone	23800	21700	26300	11800	15000	9590	96100	93800	93900	96700	94400	108000	52400	60600	58900	1.37387	4.65108	2.21756	up	--
pmb0618	8-C-hexosyl-hesperetin O-hexoside	Flavone	9	9	9	9	9	9	9	9	9	9	9	9	2580	3660	4910	1.02932	138.321	7.11188	up	--
pmb0622	C-hexosyl-luteolin O-hexoside	Flavone	3290	2700	2880	4700	2900	3530	12000	12700	12800	12800	13400	12000	17400	21300	21500	1.37152	4.53	2.17951	up	--
pmb0607	Chrysoeriol 7-O-hexoside	Flavone	148000	126000	135000	658000	493000	484000	738000	766000	763000	875000	945000	732000	2610000	2690000	2380000	1.20753	4.07665	2.02738	up	--
pmb0600	Chrysoeriol 7-O-rutinoside	Flavone	9	9	9	15500	8930	9960	9	9	9	9	9	9	9	9	9	1.67438	0.00156899	-9.31595	down	--
pmb0701	Chrysoeriol 8-C-hexoside	Flavone	9	9	9	9	9	9	9	9	9	6840	5010	6420	9	9	9	1.05641	226.222	7.8216	up	--
pmb2976	Chrysoeriol C-pentosyl-O-hexosyl-O-hexoside	Flavone	9	9	9	9	9	9	5020	3850	4980	4770	4190	4430	9	9	9	1.88858	336.63	8.39502	up	--
pmb0603	Chrysoeriol O-hexosyl-O-hexoside	Flavone	9	9	9	9	9	9	9	9	9	4110	4300	2460	8610	9940	9200	1.91377	477.123	8.89822	up	--
pma6518	C-pentosyl-chrysoeriol 7-O-feruloylhexoside	Flavone	5080	4470	7910	9	9	9	9	9	9	9	9	9	9	9	9	1.60035	0.00308801	-8.33911	down	--
pmb0653	di-C,C-hexosyl-apigenin	Flavone	9	9	9	162000	158000	163000	13500	12600	11700	15000	13100	11300	11500	9780	12300	1.01994	0.152897	-2.70937	down	--
pmf0204	Hyperoside	Flavonoid	9	9	9	19200	11700	15700	16021.9	15100	17000	8550	8539.99	8530	32000	27000	21400	1.71885	2.2039	1.14006	up	--
pmb0588	Luteolin 3',7-di-O-glucoside	Flavone	4820000	4870000	4960000	3010000	2380000	2630000	22800000	25000000	27100000	22300000	26400000	25000000	11400000	13800000	13200000	1.43701	5.49919	2.45922	up	--
pme0431	Procyanidin A1	Proanthocyanidins	9100	9370	10200	5040	6310	5639.36	9	9	9	9	9	9	5563.04	5940	5210	2.01449	0.244813	-2.03025	down	--
pme0433	Procyanidin A2	Proanthocyanidins	9750	9320.54	8910	9	9	9	9	9	9	9	9	9	9	9	9	1.6616	0.00192805	-9.01864	down	--
pmb0711	Quercetin 7-O-rutinoside	Flavonol	14400	7330	8240	5643.14	3860	8250	34800	33000	33600	6140	10200	9400	223000	156000	186515	1.14777	9.67603	3.27441	up	--
pme1662	sakuranetin	Flavone	9	9	9	9	9	9	4050	6900	7200	9	9	9	9	9	9	1.07811	224.741	7.81212	up	--
pme3401	Syringetin	Flavonol	83000	101000	90600	43200	42100	46900	14900	18000	14200	13700	14600	15300	29700	31000	30300	1.15787	0.297771	-1.74772	down	ko00944
pmb0602	Syringetin 7-O-hexoside	Flavone	5650	6386.94	7220	5260	4270	5410	9	9	9	9	9	9	6170	7530	6816.16	1.88292	0.401014	-1.31828	down	--
pma0795	Tricetin O-malonylhexoside	Flavone	9	9	9	9	9	9	5960	5240	4990	6230	8770	6570	9900	10900	9540	2.94147	840.741	9.71552	up	--
